# Supplementary material for: Traditional and Non-Traditional Clustering Techniques for Identifying Chrononutrition Patterns in University Students
Source: Nutrients. 2026 Jan 6;18(2):190. doi: 10.3390/nu18020190 (PMC12844766; doi:10.3390/nu18020190)
Supplement: Supplementary file 1 [file nutrients-18-00190-s001.zip]

Archive with 1 entries (1 files):
- supplementary_materials-final.pdf
